# Supplementary material for: Faecal microbiome and metabolic signatures in rectal neuroendocrine tumors
Source: Theranostics. 2022 Jan 31;12(5):2015–27. doi: 10.7150/thno.66464 (PMC8899573; doi:10.7150/thno.66464)
Supplement: Supplementary file 2 — Supplementary tables. [file thnov12p2015s2.xlsx]

## Sheet: Table S1
Table S1. Participants' characteristics in the discovery cohort
Sample	Gender	Age	BMI	Smoker	Alcohol consumption	Medications	Tumore grade	Tumor number	Tumore size	Tumor location
Control_1	M	67	25.6055	Y	N	⎼	⎼	⎼	⎼	⎼
Control_2	F	38	18.75	N	N	⎼	⎼	⎼	⎼	⎼
Control_3	F	47	17.3604	N	N	⎼	⎼	⎼	⎼	⎼
Control_4	M	68	21.1389	N	N	⎼	⎼	⎼	⎼	⎼
Control_5	F	55	20.9566	N	N	⎼	⎼	⎼	⎼	⎼
Control_6	F	53	20.8117	N	N	⎼	⎼	⎼	⎼	⎼
Control_7	F	36	24.0346	N	N	⎼	⎼	⎼	⎼	⎼
Control_8	F	39	18.9866	N	N	⎼	⎼	⎼	⎼	⎼
Control_9	M	39	22.1591	N	Y	⎼	⎼	⎼	⎼	⎼
Control_10	F	55	23.03	N	N	⎼	⎼	⎼	⎼	⎼
Control_11	M	30	23.6614	N	N	⎼	⎼	⎼	⎼	⎼
Control_12	F	48	22.0317	N	N	⎼	⎼	⎼	⎼	⎼
Control_13	F	30	18.1955	N	N	⎼	⎼	⎼	⎼	⎼
Control_14	M	35	21.2953	N	N	⎼	⎼	⎼	⎼	⎼
Control_15	F	34	21.4844	N	N	⎼	⎼	⎼	⎼	⎼
Control_16	M	42	19.5918	N	N	⎼	⎼	⎼	⎼	⎼
Control_17	F	30	35.3796	N	N	⎼	⎼	⎼	⎼	⎼
Control_18	F	40	27.3437	N	N	⎼	⎼	⎼	⎼	⎼
Control_19	M	38	23.3887	Y	Y	⎼	⎼	⎼	⎼	⎼
Control_20	M	30	24.8163	N	N	⎼	⎼	⎼	⎼	⎼
Control_21	F	47	21.6041	N	Y	⎼	⎼	⎼	⎼	⎼
Control_22	F	45	23.6244	N	N	⎼	⎼	⎼	⎼	⎼
Control_23	F	43	18.7305	Y	Y	⎼	⎼	⎼	⎼	⎼
Control_24	M	40	21.7181	Y	N	⎼	⎼	⎼	⎼	⎼
Control_25	M	31	26.1224	Y	N	⎼	⎼	⎼	⎼	⎼
Control_26	F	36	24.2187	N	N	⎼	⎼	⎼	⎼	⎼
Control_27	F	48	22.6667	N	N	⎼	⎼	⎼	⎼	⎼
Control_28	F	35	20.0288	N	N	⎼	⎼	⎼	⎼	⎼
Control_29	M	42	23.03	N	N	⎼	⎼	⎼	⎼	⎼
Control_30	F	31	20.7008	N	N	⎼	⎼	⎼	⎼	⎼
Control_31	M	33	23.3564	Y	Y	⎼	⎼	⎼	⎼	⎼
Control_32	F	37	19.433	N	N	⎼	⎼	⎼	⎼	⎼
Control_33	F	59	20.9572	N	N	⎼	⎼	⎼	⎼	⎼
Control_34	F	54	23.4221	N	N	⎼	⎼	⎼	⎼	⎼
Control_35	F	38	21.8	N	N	⎼	⎼	⎼	⎼	⎼
Control_36	F	33	20.5499	N	N	⎼	⎼	⎼	⎼	⎼
Control_37	M	47	26.079	Y	Y	⎼	⎼	⎼	⎼	⎼
Control_38	F	52	23.8751	N	N	⎼	⎼	⎼	⎼	⎼
Control_39	F	37	23.1	N	N	⎼	⎼	⎼	⎼	⎼
Control_40	M	46	18.6851	N	N	⎼	⎼	⎼	⎼	⎼
RNET_1	F	53	21.7	N	N	⎼	G1	1	8*8 mm	Rectum, 8cm from the anus
RNET_2	M	52	26.44	N	N	⎼	G1	1	4*4 mm	Rectum, 5cm from the anus
RNET_3	M	55	29.3	N	N	⎼	G1	1	6*6 mm	Rectum, 6cm from the anus
RNET_4	M	35	19.14	N	N	⎼	G1	1	4*6 mm	Rectum, 8cm from the anus
RNET_5	F	27	20.95	N	N	⎼	G1	1	4*4 mm	Rectum, 5cm from the anus
RNET_6	M	65	23.61	N	N	⎼	G1	1	6*6 mm	Middle rectum
RNET_7	M	32	22.29	N	N	⎼	G1	1	6*6 mm	Rectum, 5cm from the anus
RNET_8	F	27	19.12	N	N	⎼	G1	1	6*6 mm	Rectum
RNET_9	M	47	24.54	N	N	⎼	G1	1	6*6 mm	Rectum, 5cm from the anus
RNET_10	M	51	21.847	N	N	⎼	G1	1	15*15 mm	Rectum
RNET_11	M	65	23.98	N	N	⎼	G1	1	15*15 mm	Rectum
RNET_12	M	62	21.62	Y	N	⎼	G1	1	4*4 mm	Rectum
RNET_13	M	40	23.75	Y	N	⎼	G1	2	2*2 mm, 3*3 mm	Rectum, 10cm from the anus
RNET_14	M	50	22.48	N	N	⎼	G1	1	6*6 mm	Rectum
RNET_15	F	43	18.75	N	N	⎼	G1	1	8*7 mm	Rectum
RNET_16	M	44	26.72	N	N	Gastric acid suppression	G1	1	10*10 mm	Rectum
RNET_17	F	47	22.23	N	N	⎼	G1	1	10*10 mm	Rectum, 5cm from the anus
RNET_18	F	47	22.77	N	N	⎼	G1	1	4*6 mm	Rectum, 9cm from the anus

## Sheet: Table S2
Table S2. Bacterial β-diversity calculated by PERMANOVA with Bray-Curtis distance
PERMANOVA with Bray-Curtis distance at gene level
Phenotype	SampleNum	Df	SumsOfSqs	MeanSqs	F.Model	R2	Pr(>F)
Group	58	1	0.247157	0.247157	0.871913	0.0153312	0.533
PERMANOVA with Bray-Curtis distance at phylum level
Phenotype	SampleNum	Df	SumsOfSqs	MeanSqs	F.Model	R2	Pr(>F)
Group	58	1	0.0109355	0.0109355	0.0984458	0.00175488	0.89
PERMANOVA with Bray-Curtis distance at genus level
Phenotype	SampleNum	Df	SumsOfSqs	MeanSqs	F.Model	R2	Pr(>F)
Group	58	1	0.135372	0.135372	0.716103	0.0126261	0.572
PERMANOVA with Bray-Curtis distance at species level
Phenotype	SampleNum	Df	SumsOfSqs	MeanSqs	F.Model	R2	Pr(>F)
Group	58	1	0.22361	0.22361	0.974114	0.0170975	0.389

## Sheet: Table S3
Table S3. IGC-based gene count analysis adjusted by clinical parameters
	Estimate	Std. Error	intercept	Gender	Age	BMI	Brinkman index	Alcohol	biomarker-P-value	p_FDR
Community richness	6.55e-07	1.9e-06	0.333773	0.291841	0.388392	0.915967	0.975677	0.992471	0.730669	0.730669
Shannon index	0.185774	0.413742	0.414937	0.297056	0.385769	0.882767	0.944205	0.99245	0.653425	0.730669

## Sheet: Table S4
Table S4. MetaPhlAn2-based α-diversity analysis adjusted by clinical parameters
	Estimate	Std. Error	intercept	Gender	Age	BMI	Brinkman index	Alcohol	biomarker-P-value	p_FDR
Community richness	-0.00660452	0.00833553	0.725412	0.334648	0.419501	0.863325	0.937609	0.992653	0.428167	0.856333
Shannon index	0.0556817	0.447271	0.410374	0.301142	0.391814	0.953632	0.983876	0.992542	0.900926	0.900926

## Sheet: Table S5
Table S5. Bacterial β-diversity adjusted by clinical parameters
PERMANOVA with Bray-Curtis distance at gene level adjusted by clinical parameters
	Df	SumOfSqs	R2	F	Pr(>F)
Gender	1	0.285827	0.0177299	1.04077	0.325
Age	1	0.279543	0.0173401	1.01789	0.334
BMI	1	0.404286	0.0250779	1.47211	0.121
Brinkman index	1	0.524142	0.0225127	1.50854	0.133
Alcohol	1	0.400511	0.0248438	1.45837	0.118
Group	1	0.220773	0.0136946	0.803893	0.631
PERMANOVA with Bray-Curtis distance at phylum level adjusted by clinical parameters
	Df	SumOfSqs	R2	F	Pr(>F)
Gender	1	0.0910968	0.0146188	0.88503	0.385
Age	1	0.125894	0.0202029	1.2231	0.261
BMI	1	0.104211	0.0167233	1.01244	0.349
Brinkman index	1	0.460836	0.0439526	2.47715	0.124
Alcohol	1	0.179577	0.0288176	1.74464	0.192
Group	1	0.0204185	0.00327665	0.198371	0.809
PERMANOVA with Bray-Curtis distance at genus level adjusted by clinical parameters
	Df	SumOfSqs	R2	F	Pr(>F)
Gender	1	0.255376	0.0238189	1.42247	0.184
Age	1	0.179129	0.0167073	0.997764	0.365
BMI	1	0.318003	0.02966	1.7713	0.13
Brinkman index	1	0.385722	0.0359762	2.1485	0.076
Alcohol	1	0.314128	0.0292986	1.74972	0.144
Group	1	0.113173	0.0105556	0.630383	0.667
PERMANOVA with Bray-Curtis distance at species level adjusted by clinical parameters
	Df	SumOfSqs	R2	F	Pr(>F)
Gender	1	0.252812	0.0193303	1.14313	0.268
Age	1	0.236002	0.018045	1.06712	0.326
BMI	1	0.352553	0.0269566	1.59413	0.133
Brinkman index	1	0.399381	0.0305371	1.80587	0.078
Alcohol	1	0.365264	0.0279285	1.6516	0.147
Group	1	0.193497	0.014795	0.874928	0.463

## Sheet: Table S6
Table S6. Metabolic bray-Curtis similarities adjusted by clinical parameters
	Df	SumOfSqs	R2	F	Pr(>F)
Gender	1	0.0676483	0.0265853	1.65644	0.114
Age	1	0.0449948	0.0176826	1.10174	0.347
BMI	1	0.0503318	0.0182072	1.31671	0.225
Brinkman index	1	0.0358589	0.0140923	0.878042	0.491
Alcohol	1	0.0219991	0.00864548	0.538671	0.739
Group	1	0.0762252	0.0392552	1.81506	0.131

## Sheet: Table S7
Table S7. Microbial and metabolic based classifiers adjusted by clinical parameters
	RF classfier		Method
	Health	RNET
Gender	0.564	0.382	two-tailed wilcoxon rank-sum test
Age	0.476	0.763
BMI	0.367	0.548
Brinkman index	0.79	0.463
Alcohol	0.517	0.65
Confounding effects of clinical parameters were presented by p value
